# Supplementary material for: Rubia cordifolia L. Attenuates Diabetic Neuropathy by Inhibiting Apoptosis and Oxidative Stress in Rats
Source: Pharmaceuticals (Basel). 2023 Nov 9;16(11):1586. doi: 10.3390/ph16111586 (PMC10674165; doi:10.3390/ph16111586)
Supplement: Supplementary file 1 [file pharmaceuticals-16-01586-s001.zip]

Archive with 1 entries (1 files):
- pharmaceuticals-2634439-supplementary.pdf
